# Supplementary material for: Genome-Scale Reconstruction of the Metabolic Network in Oenococcus oeni to Assess Wine Malolactic Fermentation
Source: Front Microbiol. 2017 Mar 30;8:534. doi: 10.3389/fmicb.2017.00534 (PMC5372704; doi:10.3389/fmicb.2017.00534)
Supplement: Supplementary file 1 [file DataSheet1.XLSX]

## Sheet: Single Omission Analysis
Reaction ID	Lower bound	Upper Bound
_R__lipoate_ex_	0	0
biotin_ex_	0	1000
folate_ex_	0	0
panthothenate_ex_	0	1000
thiamin_ex_	0	1000
nicotinamida_RNP_ex_	0	1000
riboflavin_ex_	0	1000
b_D_fructose_ex_	0	0
b_D_ribopyranose_ex_	0	1000
b_D_ribofuranose_ex_	0	0
D_mannose_ex_	0	0
D_xylose_ex_	0	0
cellobiose_ex_	0	0
a_D_glucose_ex_	0	0
b_D_galactose_ex_	0	0
a_D_galactose_ex_	0	0
melibiose_ex_	0	0
D_mannitol_ex_	0	1000
citrate_ex_	0	0
_R__lactate_ex_	0	1000
_S__lactate_ex_	0	1000
_S__malate_ex_	0	0
butanediol_ex_	0	1000
adenine_ex_	0	1000
guanine_ex_	0	1000
cytosine_ex_	0	1000
uracil_ex_	0	1000
xanthine_ex_	0	1000
L_ascorbate_ex_	0	0
D_gluconate_ex_	0	0
diacetyl_ex_	0	1000
trehalose_ex_	0	0
b_D_glucose_ex_	0	0
L_Arg_ex_	0	1000
L_Asn_ex_	0	1000
L_Ala_ex_	0	1000
L_Asp_ex_	0	1000
L_Cys_ex_	0	1000
L_Glu_ex_	0	1000
L_Gln_ex_	0	1000
Gly_ex_	0	1000
L_His_ex_	0	1000
L_Ile_ex_	0	1000
L_Leu_ex_	0	1000
L_Lys_ex_	0	1000
L_Met_ex_	0	1000
L_Phe_ex_	0	1000
L_Pro_ex_	0	1000
L_Ser_ex_	0	1000
L_Thr_ex_	0	1000
L_Tyr_ex_	0	1000
L_Trp_ex_	0	1000
L_Val_ex_	0	1000
pyridoxine_ex_	0	1000
pyridoxal_ex_	0	0
pyridoxamine_ex_	0	0
SO4_ex_	0	1000
P_ex_	0	1000
oleate_ex_	0	1000
ethanol_ex_	0	1000
water_ex_	-1000	1000
oxygen_ex_	0	1000
CO2__ex_	0	1000
ammonium_ex_	0	0
acetate_ex_	0	1000
oligopeptide_ex_	0	0
glycerol_ex_	0	0
galactitol_ex_	0	0
L_arabinose_ex_	0	0
thymine_ex_	0	1000
Mn_ex_	0	1000
erythritol_ex_	0	1000
H+_ex	0	0
pyruvate_ex_	0	0
succinate_ex_	0	1000
lactate(R or D)_ex_	0	1000
3,5-dimethoxytoluene_ex_	0	1000
fucose_ex_	0	0
cyanate_ex_	0	0
4-aminobutanoate_ex_	0	0
Cd2+_ex_	0	0
K+_ex_	0	0
Cl_ex_	0	0
Mg2+_ex_	0	0
Fe2+_ex_	0	0
N-acetyl galactosamine_ex_	0	0
Na+_ex_	0	0
Ni2+_ex_	0	0
NO3_ex_	0	0
Co2+_ex_	0	0
Zn2+_ex_	0	0
spermidine_ex_	0	1000
[FeS] cluster_ex_	0	0
Cu2+_ex_	0	0
(cellulose)n_ex_	0	0
taurine_ex_	0	0
sucrose_ex_	0	0
HCO3_ex_	0	0
dextran (glucose)n_ex_	0	1000
putrescine_ex_	0	1000
(cellulose)n-1_ex_	0	1000
heteropolysaccharide_ex_	0	0
H2S_exchange	0	1000

## Sheet: Carbon Sources Analysis
Reaction ID	Lower bound	Upper Bound
_R__lipoate_ex_	0	1000
biotin_ex_	0	1000
folate_ex_	0	1000
panthothenate_ex_	0	1000
thiamin_ex_	0	1000
nicotinamida_RNP_ex_	0	1000
riboflavin_ex_	0	1000
b_D_fructose_ex_	0	1000
b_D_ribopyranose_ex_	0	1000
b_D_ribofuranose_ex_	0	1000
D_mannose_ex_	0	1000
D_xylose_ex_	0	1000
cellobiose_ex_	0	1000
a_D_glucose_ex_	0	1000
b_D_galactose_ex_	0	1000
a_D_galactose_ex_	0	1000
melibiose_ex_	0	1000
D_mannitol_ex_	0	1000
citrate_ex_	0	1000
_R__lactate_ex_	0	1000
_S__lactate_ex_	0	1000
_S__malate_ex_	0	1000
butanediol_ex_	0	1000
adenine_ex_	0	1000
guanine_ex_	0	1000
cytosine_ex_	0	1000
uracil_ex_	0	1000
xanthine_ex_	0	1000
L_ascorbate_ex_	0	1000
D_gluconate_ex_	0	1000
diacetyl_ex_	0	1000
trehalose_ex_	0	1000
b_D_glucose_ex_	0	1000
L_Arg_ex_	0	1000
L_Asn_ex_	0	1000
L_Ala_ex_	0	1000
L_Asp_ex_	0	1000
L_Cys_ex_	0	1000
L_Glu_ex_	0	1000
L_Gln_ex_	0	1000
Gly_ex_	0	1000
L_His_ex_	0	1000
L_Ile_ex_	0	1000
L_Leu_ex_	0	1000
L_Lys_ex_	0	1000
L_Met_ex_	0	1000
L_Phe_ex_	0	1000
L_Pro_ex_	0	1000
L_Ser_ex_	0	1000
L_Thr_ex_	0	1000
L_Tyr_ex_	0	1000
L_Trp_ex_	0	1000
L_Val_ex_	0	1000
pyridoxine_ex_	0	1000
pyridoxal_ex_	0	1000
pyridoxamine_ex_	0	1000
SO4_ex_	0	1000
P_ex_	0	1000
oleate_ex_	0	1000
ethanol_ex_	0	1000
water_ex_	0	1000
oxygen_ex_	0	1000
CO2__ex_	0	1000
ammonium_ex_	0	1000
acetate_ex_	0	1000
oligopeptide_ex_	0	1000
glycerol_ex_	0	1000
galactitol_ex_	0	1000
L_arabinose_ex_	0	1000
thymine_ex_	0	1000
Mn_ex_	0	1000
erythritol_ex_	0	1000
H+_ex	0	1000
pyruvate_ex_	0	1000
succinate_ex_	0	1000
lactate(R or D)_ex_	0	1000
3,5-dimethoxytoluene_ex_	0	1000
fucose_ex_	0	1000
cyanate_ex_	0	1000
4-aminobutanoate_ex_	0	1000
Cd2+_ex_	0	1000
K+_ex_	0	1000
Cl_ex_	0	1000
Mg2+_ex_	0	1000
Fe2+_ex_	0	1000
N-acetyl galactosamine_ex_	0	1000
Na+_ex_	0	1000
Ni2+_ex_	0	1000
NO3_ex_	0	1000
Co2+_ex_	0	1000
Zn2+_ex_	0	1000
spermidine_ex_	0	1000
[FeS] cluster_ex_	0	1000
Cu2+_ex_	0	1000
(cellulose)n_ex_	0	1000
taurine_ex_	0	1000
sucrose_ex_	0	1000
HCO3_ex_	0	1000
dextran (glucose)n_ex_	0	1000
putrescine_ex_	0	1000
(cellulose)n-1_ex_	0	1000
heteropolysaccharide_ex_	0	1000
H2S_exchange	0	1000
