# Supplementary material for: Genome-Scale Reconstruction of the Metabolic Network in Oenococcus oeni to Assess Wine Malolactic Fermentation
Source: Front Microbiol. 2017 Mar 30;8:534. doi: 10.3389/fmicb.2017.00534 (PMC5372704; doi:10.3389/fmicb.2017.00534)
Supplement: Supplementary file 2 [file DataSheet2.zip]

Archive with 1 entries (1 files):
- iSM454.xml
